# Supplementary material for: New Staging System and Prognostic Model for Malignant Phyllodes Tumor Patients without Distant Metastasis: A Development and Validation Study
Source: J Clin Med. 2023 Feb 27;12(5):1889. doi: 10.3390/jcm12051889 (PMC10003404; doi:10.3390/jcm12051889)
Supplement: Supplementary file 1 [file jcm-12-01889-s001.zip › Table S1.xlsx]

## Sheet: Sheet 1
Node_size	Nsplit	Mtry	OOB train error
50	1	2	0.2118
50	1	1	0.2125
100	1	1	0.213
70	10	1	0.2136
70	15	1	0.2136
70	20	1	0.2136
70	30	1	0.2136
70	40	1	0.2136
70	50	1	0.2136
20	5	1	0.2142
20	1	1	0.2143
50	10	1	0.2143
100	10	1	0.2143
50	15	1	0.2143
100	15	1	0.2143
50	20	1	0.2143
100	20	1	0.2143
50	30	1	0.2143
100	30	1	0.2143
50	40	1	0.2143
100	40	1	0.2143
50	50	1	0.2143
100	50	1	0.2143
100	3	1	0.2144
100	1	2	0.2147
70	1	1	0.215
50	5	1	0.215
100	1	3	0.2151
70	3	1	0.2152
50	3	1	0.2153
70	1	2	0.2154
10	5	1	0.2157
20	3	1	0.2158
20	1	3	0.2163
70	5	1	0.2167
100	5	1	0.2174
100	3	3	0.2174
100	10	3	0.2175
100	15	3	0.2175
100	20	3	0.2175
100	30	3	0.2175
100	40	3	0.2175
100	50	3	0.2175
70	1	3	0.218
70	3	2	0.2182
20	10	1	0.2185
20	15	1	0.2185
20	20	1	0.2185
20	30	1	0.2185
20	40	1	0.2185
20	50	1	0.2185
50	1	3	0.2186
10	3	1	0.2187
10	10	1	0.2191
10	15	1	0.2191
10	20	1	0.2191
10	30	1	0.2191
10	40	1	0.2191
10	50	1	0.2191
20	3	2	0.2194
10	1	1	0.2196
70	10	2	0.2196
70	15	2	0.2196
70	20	2	0.2196
70	30	2	0.2196
70	40	2	0.2196
70	50	2	0.2196
20	1	2	0.2197
100	3	2	0.2197
100	1	15	0.2198
100	1	50	0.2198
100	1	70	0.2198
100	1	100	0.2198
20	1	15	0.22
20	1	50	0.22
20	1	70	0.22
20	1	100	0.22
100	5	2	0.2201
50	5	2	0.2204
10	1	3	0.2207
50	3	2	0.2208
20	10	2	0.2209
20	15	2	0.2209
20	20	2	0.2209
20	30	2	0.2209
20	40	2	0.2209
20	50	2	0.2209
100	10	2	0.2211
100	15	2	0.2211
100	20	2	0.2211
100	30	2	0.2211
100	40	2	0.2211
100	50	2	0.2211
20	5	2	0.2214
100	5	3	0.2218
70	5	2	0.2223
20	3	3	0.223
10	5	2	0.2236
10	1	15	0.2236
10	1	50	0.2236
10	1	70	0.2236
10	1	100	0.2236
20	5	3	0.2237
50	10	2	0.224
50	15	2	0.224
50	20	2	0.224
50	30	2	0.224
50	40	2	0.224
50	50	2	0.224
10	3	3	0.2245
50	1	15	0.2248
50	1	50	0.2248
50	1	70	0.2248
50	1	100	0.2248
50	5	3	0.2253
70	1	15	0.2253
70	1	50	0.2253
70	1	70	0.2253
70	1	100	0.2253
10	1	2	0.2255
10	3	2	0.2255
50	3	3	0.2256
10	5	3	0.2258
50	10	3	0.226
50	15	3	0.226
50	20	3	0.226
50	30	3	0.226
50	40	3	0.226
50	50	3	0.226
20	3	15	0.2263
20	3	50	0.2263
20	3	70	0.2263
20	3	100	0.2263
70	3	3	0.2264
100	5	15	0.2272
100	5	50	0.2272
100	5	70	0.2272
100	5	100	0.2272
70	10	3	0.2273
70	15	3	0.2273
70	20	3	0.2273
70	30	3	0.2273
70	40	3	0.2273
70	50	3	0.2273
10	10	2	0.2274
10	15	2	0.2274
10	20	2	0.2274
10	30	2	0.2274
10	40	2	0.2274
10	50	2	0.2274
70	5	3	0.2275
100	3	15	0.2275
100	3	50	0.2275
100	3	70	0.2275
100	3	100	0.2275
50	5	15	0.2285
100	10	15	0.2285
100	15	15	0.2285
100	20	15	0.2285
100	30	15	0.2285
100	40	15	0.2285
100	50	15	0.2285
50	5	50	0.2285
100	10	50	0.2285
100	15	50	0.2285
100	20	50	0.2285
100	30	50	0.2285
100	40	50	0.2285
100	50	50	0.2285
50	5	70	0.2285
100	10	70	0.2285
100	15	70	0.2285
100	20	70	0.2285
100	30	70	0.2285
100	40	70	0.2285
100	50	70	0.2285
50	5	100	0.2285
100	10	100	0.2285
100	15	100	0.2285
100	20	100	0.2285
100	30	100	0.2285
100	40	100	0.2285
100	50	100	0.2285
20	10	3	0.2286
20	15	3	0.2286
20	20	3	0.2286
20	30	3	0.2286
20	40	3	0.2286
20	50	3	0.2286
70	10	15	0.2291
70	15	15	0.2291
70	20	15	0.2291
70	30	15	0.2291
70	40	15	0.2291
70	50	15	0.2291
70	10	50	0.2291
70	15	50	0.2291
70	20	50	0.2291
70	30	50	0.2291
70	40	50	0.2291
70	50	50	0.2291
70	10	70	0.2291
70	15	70	0.2291
70	20	70	0.2291
70	30	70	0.2291
70	40	70	0.2291
70	50	70	0.2291
70	10	100	0.2291
70	15	100	0.2291
70	20	100	0.2291
70	30	100	0.2291
70	40	100	0.2291
70	50	100	0.2291
50	3	15	0.2292
50	3	50	0.2292
50	3	70	0.2292
50	3	100	0.2292
20	5	15	0.2303
20	5	50	0.2303
20	5	70	0.2303
20	5	100	0.2303
10	3	15	0.2308
10	3	50	0.2308
10	3	70	0.2308
10	3	100	0.2308
10	10	3	0.231
10	15	3	0.231
10	20	3	0.231
10	30	3	0.231
10	40	3	0.231
10	50	3	0.231
10	5	15	0.2313
10	5	50	0.2313
10	5	70	0.2313
10	5	100	0.2313
20	10	15	0.2316
20	15	15	0.2316
20	20	15	0.2316
20	30	15	0.2316
20	40	15	0.2316
20	50	15	0.2316
20	10	50	0.2316
20	15	50	0.2316
20	20	50	0.2316
20	30	50	0.2316
20	40	50	0.2316
20	50	50	0.2316
20	10	70	0.2316
20	15	70	0.2316
20	20	70	0.2316
20	30	70	0.2316
20	40	70	0.2316
20	50	70	0.2316
20	10	100	0.2316
20	15	100	0.2316
20	20	100	0.2316
20	30	100	0.2316
20	40	100	0.2316
20	50	100	0.2316
70	5	15	0.2318
70	5	50	0.2318
70	5	70	0.2318
70	5	100	0.2318
70	3	15	0.2324
70	3	50	0.2324
70	3	70	0.2324
70	3	100	0.2324
50	10	15	0.2339
50	15	15	0.2339
50	20	15	0.2339
50	30	15	0.2339
50	40	15	0.2339
50	50	15	0.2339
50	10	50	0.2339
50	15	50	0.2339
50	20	50	0.2339
50	30	50	0.2339
50	40	50	0.2339
50	50	50	0.2339
50	10	70	0.2339
50	15	70	0.2339
50	20	70	0.2339
50	30	70	0.2339
50	40	70	0.2339
50	50	70	0.2339
50	10	100	0.2339
50	15	100	0.2339
50	20	100	0.2339
50	30	100	0.2339
50	40	100	0.2339
50	50	100	0.2339
10	10	15	0.2373
10	15	15	0.2373
10	20	15	0.2373
10	30	15	0.2373
10	40	15	0.2373
10	50	15	0.2373
10	10	50	0.2373
10	15	50	0.2373
10	20	50	0.2373
10	30	50	0.2373
10	40	50	0.2373
10	50	50	0.2373
10	10	70	0.2373
10	15	70	0.2373
10	20	70	0.2373
10	30	70	0.2373
10	40	70	0.2373
10	50	70	0.2373
10	10	100	0.2373
10	15	100	0.2373
10	20	100	0.2373
10	30	100	0.2373
10	40	100	0.2373
10	50	100	0.2373
200	1	1	0.499
300	1	1	0.499
500	1	1	0.499
700	1	1	0.499
1000	1	1	0.499
200	3	1	0.499
300	3	1	0.499
500	3	1	0.499
700	3	1	0.499
1000	3	1	0.499
200	5	1	0.499
300	5	1	0.499
500	5	1	0.499
700	5	1	0.499
1000	5	1	0.499
200	10	1	0.499
300	10	1	0.499
500	10	1	0.499
700	10	1	0.499
1000	10	1	0.499
200	15	1	0.499
300	15	1	0.499
500	15	1	0.499
700	15	1	0.499
1000	15	1	0.499
200	20	1	0.499
300	20	1	0.499
500	20	1	0.499
700	20	1	0.499
1000	20	1	0.499
200	30	1	0.499
300	30	1	0.499
500	30	1	0.499
700	30	1	0.499
1000	30	1	0.499
200	40	1	0.499
300	40	1	0.499
500	40	1	0.499
700	40	1	0.499
1000	40	1	0.499
200	50	1	0.499
300	50	1	0.499
500	50	1	0.499
700	50	1	0.499
1000	50	1	0.499
200	1	2	0.499
300	1	2	0.499
500	1	2	0.499
700	1	2	0.499
1000	1	2	0.499
200	3	2	0.499
300	3	2	0.499
500	3	2	0.499
700	3	2	0.499
1000	3	2	0.499
200	5	2	0.499
300	5	2	0.499
500	5	2	0.499
700	5	2	0.499
1000	5	2	0.499
200	10	2	0.499
300	10	2	0.499
500	10	2	0.499
700	10	2	0.499
1000	10	2	0.499
200	15	2	0.499
300	15	2	0.499
500	15	2	0.499
700	15	2	0.499
1000	15	2	0.499
200	20	2	0.499
300	20	2	0.499
500	20	2	0.499
700	20	2	0.499
1000	20	2	0.499
200	30	2	0.499
300	30	2	0.499
500	30	2	0.499
700	30	2	0.499
1000	30	2	0.499
200	40	2	0.499
300	40	2	0.499
500	40	2	0.499
700	40	2	0.499
1000	40	2	0.499
200	50	2	0.499
300	50	2	0.499
500	50	2	0.499
700	50	2	0.499
1000	50	2	0.499
200	1	3	0.499
300	1	3	0.499
500	1	3	0.499
700	1	3	0.499
1000	1	3	0.499
200	3	3	0.499
300	3	3	0.499
500	3	3	0.499
700	3	3	0.499
1000	3	3	0.499
200	5	3	0.499
300	5	3	0.499
500	5	3	0.499
700	5	3	0.499
1000	5	3	0.499
200	10	3	0.499
300	10	3	0.499
500	10	3	0.499
700	10	3	0.499
1000	10	3	0.499
200	15	3	0.499
300	15	3	0.499
500	15	3	0.499
700	15	3	0.499
1000	15	3	0.499
200	20	3	0.499
300	20	3	0.499
500	20	3	0.499
700	20	3	0.499
1000	20	3	0.499
200	30	3	0.499
300	30	3	0.499
500	30	3	0.499
700	30	3	0.499
1000	30	3	0.499
200	40	3	0.499
300	40	3	0.499
500	40	3	0.499
700	40	3	0.499
1000	40	3	0.499
200	50	3	0.499
300	50	3	0.499
500	50	3	0.499
700	50	3	0.499
1000	50	3	0.499
200	1	15	0.499
300	1	15	0.499
500	1	15	0.499
700	1	15	0.499
1000	1	15	0.499
200	3	15	0.499
300	3	15	0.499
500	3	15	0.499
700	3	15	0.499
1000	3	15	0.499
200	5	15	0.499
300	5	15	0.499
500	5	15	0.499
700	5	15	0.499
1000	5	15	0.499
200	10	15	0.499
300	10	15	0.499
500	10	15	0.499
700	10	15	0.499
1000	10	15	0.499
200	15	15	0.499
300	15	15	0.499
500	15	15	0.499
700	15	15	0.499
1000	15	15	0.499
200	20	15	0.499
300	20	15	0.499
500	20	15	0.499
700	20	15	0.499
1000	20	15	0.499
200	30	15	0.499
300	30	15	0.499
500	30	15	0.499
700	30	15	0.499
1000	30	15	0.499
200	40	15	0.499
300	40	15	0.499
500	40	15	0.499
700	40	15	0.499
1000	40	15	0.499
200	50	15	0.499
300	50	15	0.499
500	50	15	0.499
700	50	15	0.499
1000	50	15	0.499
200	1	50	0.499
300	1	50	0.499
500	1	50	0.499
700	1	50	0.499
1000	1	50	0.499
200	3	50	0.499
300	3	50	0.499
500	3	50	0.499
700	3	50	0.499
1000	3	50	0.499
200	5	50	0.499
300	5	50	0.499
500	5	50	0.499
700	5	50	0.499
1000	5	50	0.499
200	10	50	0.499
300	10	50	0.499
500	10	50	0.499
700	10	50	0.499
1000	10	50	0.499
200	15	50	0.499
300	15	50	0.499
500	15	50	0.499
700	15	50	0.499
1000	15	50	0.499
200	20	50	0.499
300	20	50	0.499
500	20	50	0.499
700	20	50	0.499
1000	20	50	0.499
200	30	50	0.499
300	30	50	0.499
500	30	50	0.499
700	30	50	0.499
1000	30	50	0.499
200	40	50	0.499
300	40	50	0.499
500	40	50	0.499
700	40	50	0.499
1000	40	50	0.499
200	50	50	0.499
300	50	50	0.499
500	50	50	0.499
700	50	50	0.499
1000	50	50	0.499
200	1	70	0.499
300	1	70	0.499
500	1	70	0.499
700	1	70	0.499
1000	1	70	0.499
200	3	70	0.499
300	3	70	0.499
500	3	70	0.499
700	3	70	0.499
1000	3	70	0.499
200	5	70	0.499
300	5	70	0.499
500	5	70	0.499
700	5	70	0.499
1000	5	70	0.499
200	10	70	0.499
300	10	70	0.499
500	10	70	0.499
700	10	70	0.499
1000	10	70	0.499
200	15	70	0.499
300	15	70	0.499
500	15	70	0.499
700	15	70	0.499
1000	15	70	0.499
200	20	70	0.499
300	20	70	0.499
500	20	70	0.499
700	20	70	0.499
1000	20	70	0.499
200	30	70	0.499
300	30	70	0.499
500	30	70	0.499
700	30	70	0.499
1000	30	70	0.499
200	40	70	0.499
300	40	70	0.499
500	40	70	0.499
700	40	70	0.499
1000	40	70	0.499
200	50	70	0.499
300	50	70	0.499
500	50	70	0.499
700	50	70	0.499
1000	50	70	0.499
200	1	100	0.499
300	1	100	0.499
500	1	100	0.499
700	1	100	0.499
1000	1	100	0.499
200	3	100	0.499
300	3	100	0.499
500	3	100	0.499
700	3	100	0.499
1000	3	100	0.499
200	5	100	0.499
300	5	100	0.499
500	5	100	0.499
700	5	100	0.499
1000	5	100	0.499
200	10	100	0.499
300	10	100	0.499
500	10	100	0.499
700	10	100	0.499
1000	10	100	0.499
200	15	100	0.499
300	15	100	0.499
500	15	100	0.499
700	15	100	0.499
1000	15	100	0.499
200	20	100	0.499
300	20	100	0.499
500	20	100	0.499
700	20	100	0.499
1000	20	100	0.499
200	30	100	0.499
300	30	100	0.499
500	30	100	0.499
700	30	100	0.499
1000	30	100	0.499
200	40	100	0.499
300	40	100	0.499
500	40	100	0.499
700	40	100	0.499
1000	40	100	0.499
200	50	100	0.499
300	50	100	0.499
500	50	100	0.499
700	50	100	0.499
1000	50	100	0.499
